# Supplementary material for: The differential effects of dynamic, static, and combined activities in forest bathing on health outcomes by gender in older adults: evidence from a national forest park trial
Source: Front Psychol. 2025 Oct 22;16:1648144. doi: 10.3389/fpsyg.2025.1648144 (PMC12593491; doi:10.3389/fpsyg.2025.1648144)
Supplement: Supplementary file 1 [file Data_Sheet_1.zip]

Archive with 75 entries (71 files):
- Revised_Supplementary_Data/
- Revised_Supplementary_Data/.DS_Store
- __MACOSX/Revised_Supplementary_Data/._.DS_Store
- Revised_Supplementary_Data/Raw dataGSR/
- __MACOSX/Revised_Supplementary_Data/._Raw dataGSR
- Revised_Supplementary_Data/Raw dataEEG/
- __MACOSX/Revised_Supplementary_Data/._Raw dataEEG
- Revised_Supplementary_Data/Raw dataHR/
- __MACOSX/Revised_Supplementary_Data/._Raw dataHR
- Revised_Supplementary_Data/Raw dataGSR/GroupA.xlsx
- __MACOSX/Revised_Supplementary_Data/Raw dataGSR/._GroupA.xlsx
- Revised_Supplementary_Data/Raw dataGSR/GroupD.xlsx
- __MACOSX/Revised_Supplementary_Data/Raw dataGSR/._GroupD.xlsx
- Revised_Supplementary_Data/Raw dataGSR/GroupB.xlsx
- __MACOSX/Revised_Supplementary_Data/Raw dataGSR/._GroupB.xlsx
- Revised_Supplementary_Data/Raw dataGSR/GroupC.xlsx
- __MACOSX/Revised_Supplementary_Data/Raw dataGSR/._GroupC.xlsx
- Revised_Supplementary_Data/Raw dataEEG/GroupC-F4.xlsx
- __MACOSX/Revised_Supplementary_Data/Raw dataEEG/._GroupC-F4.xlsx
- Revised_Supplementary_Data/Raw dataEEG/GroupA-F3.xlsx
- __MACOSX/Revised_Supplementary_Data/Raw dataEEG/._GroupA-F3.xlsx
- Revised_Supplementary_Data/Raw dataEEG/GroupD-FPZ.xlsx
- __MACOSX/Revised_Supplementary_Data/Raw dataEEG/._GroupD-FPZ.xlsx
- Revised_Supplementary_Data/Raw dataEEG/GroupC-F8.xlsx
- __MACOSX/Revised_Supplementary_Data/Raw dataEEG/._GroupC-F8.xlsx
- Revised_Supplementary_Data/Raw dataEEG/GroupB-F8.xlsx
- __MACOSX/Revised_Supplementary_Data/Raw dataEEG/._GroupB-F8.xlsx
- Revised_Supplementary_Data/Raw dataEEG/GroupB-FP2.xlsx
- __MACOSX/Revised_Supplementary_Data/Raw dataEEG/._GroupB-FP2.xlsx
- Revised_Supplementary_Data/Raw dataEEG/GroupC-FP2.xlsx
- __MACOSX/Revised_Supplementary_Data/Raw dataEEG/._GroupC-FP2.xlsx
- Revised_Supplementary_Data/Raw dataEEG/GroupB-F4.xlsx
- __MACOSX/Revised_Supplementary_Data/Raw dataEEG/._GroupB-F4.xlsx
- Revised_Supplementary_Data/Raw dataEEG/GroupB-F3.xlsx
- __MACOSX/Revised_Supplementary_Data/Raw dataEEG/._GroupB-F3.xlsx
- Revised_Supplementary_Data/Raw dataEEG/GroupA-F4.xlsx
- __MACOSX/Revised_Supplementary_Data/Raw dataEEG/._GroupA-F4.xlsx
- Revised_Supplementary_Data/Raw dataEEG/GroupC-F3.xlsx
- __MACOSX/Revised_Supplementary_Data/Raw dataEEG/._GroupC-F3.xlsx
- Revised_Supplementary_Data/Raw dataEEG/GroupD-F7.xlsx
- __MACOSX/Revised_Supplementary_Data/Raw dataEEG/._GroupD-F7.xlsx
- Revised_Supplementary_Data/Raw dataEEG/GroupA-FP1.xlsx
- __MACOSX/Revised_Supplementary_Data/Raw dataEEG/._GroupA-FP1.xlsx
- Revised_Supplementary_Data/Raw dataEEG/GroupA-F8.xlsx
- __MACOSX/Revised_Supplementary_Data/Raw dataEEG/._GroupA-F8.xlsx
- Revised_Supplementary_Data/Raw dataEEG/GroupD-F8.xlsx
- __MACOSX/Revised_Supplementary_Data/Raw dataEEG/._GroupD-F8.xlsx
- Revised_Supplementary_Data/Raw dataEEG/GroupA-F7.xlsx
- __MACOSX/Revised_Supplementary_Data/Raw dataEEG/._GroupA-F7.xlsx
- Revised_Supplementary_Data/Raw dataEEG/GroupD-F4.xlsx
- __MACOSX/Revised_Supplementary_Data/Raw dataEEG/._GroupD-F4.xlsx
- Revised_Supplementary_Data/Raw dataEEG/GroupA-FP2.xlsx
- __MACOSX/Revised_Supplementary_Data/Raw dataEEG/._GroupA-FP2.xlsx
- Revised_Supplementary_Data/Raw dataEEG/GroupD-FP1.xlsx
- __MACOSX/Revised_Supplementary_Data/Raw dataEEG/._GroupD-FP1.xlsx
- Revised_Supplementary_Data/Raw dataEEG/GroupB-F7.xlsx
- __MACOSX/Revised_Supplementary_Data/Raw dataEEG/._GroupB-F7.xlsx
- Revised_Supplementary_Data/Raw dataEEG/GroupC-FP1.xlsx
- __MACOSX/Revised_Supplementary_Data/Raw dataEEG/._GroupC-FP1.xlsx
- Revised_Supplementary_Data/Raw dataEEG/GroupB-FP1.xlsx
- __MACOSX/Revised_Supplementary_Data/Raw dataEEG/._GroupB-FP1.xlsx
- Revised_Supplementary_Data/Raw dataEEG/GroupD-FP2xlsx.xlsx
- __MACOSX/Revised_Supplementary_Data/Raw dataEEG/._GroupD-FP2xlsx.xlsx
- Revised_Supplementary_Data/Raw dataEEG/GroupD-F3.xlsx
- __MACOSX/Revised_Supplementary_Data/Raw dataEEG/._GroupD-F3.xlsx
- Revised_Supplementary_Data/Raw dataEEG/GroupC-F7.xlsx
- __MACOSX/Revised_Supplementary_Data/Raw dataEEG/._GroupC-F7.xlsx
- Revised_Supplementary_Data/Raw dataHR/GroupA.xlsx
- __MACOSX/Revised_Supplementary_Data/Raw dataHR/._GroupA.xlsx
- Revised_Supplementary_Data/Raw dataHR/GroupD.xlsx
- __MACOSX/Revised_Supplementary_Data/Raw dataHR/._GroupD.xlsx
- Revised_Supplementary_Data/Raw dataHR/GroupB.xlsx
- __MACOSX/Revised_Supplementary_Data/Raw dataHR/._GroupB.xlsx
- Revised_Supplementary_Data/Raw dataHR/GroupC.xlsx
- __MACOSX/Revised_Supplementary_Data/Raw dataHR/._GroupC.xlsx
