# Supplementary material for: The differential effects of dynamic, static, and combined activities in forest bathing on health outcomes by gender in older adults: evidence from a national forest park trial
Source: Front Psychol. 2025 Oct 22;16:1648144. doi: 10.3389/fpsyg.2025.1648144 (PMC12593491; doi:10.3389/fpsyg.2025.1648144)
Supplement: Supplementary file 1 [file Data_Sheet_1.zip › Revised_Supplementary_Data/Raw dataGSR/GroupA.xlsx]

## Sheet: Sheet1
ID	pre-test	post-test
01	833.188	856
02	868.875	836.375
03	1013.06	953.062
04	606.688	501.5
05	1013.5	849.938
06	849.938	756.625
07	971.125	688.75
08	985.062	908.188
09	892.438	892.438
10	1016.38	1016.19
11	107.188	492.562
12	854.188	338.375
13	873.5	837.25
14	950.75	863.625
15	908.188	727.812
16	234.375	261.062
17	863.625	434.438
18	863.625	433.812
