# Supplementary material for: The differential effects of dynamic, static, and combined activities in forest bathing on health outcomes by gender in older adults: evidence from a national forest park trial
Source: Front Psychol. 2025 Oct 22;16:1648144. doi: 10.3389/fpsyg.2025.1648144 (PMC12593491; doi:10.3389/fpsyg.2025.1648144)
Supplement: Supplementary file 1 [file Data_Sheet_1.zip › Revised_Supplementary_Data/Raw dataGSR/GroupD.xlsx]

## Sheet: Sheet1
ID	pre-test	post-test
01	478.938	205
02	706.5	599.188
03	307.562	207.562
04	364.375	283
05	452.625	415.688
06	401.188	251.438
07	380.625	274.625
08	221.125	188.188
09	382.688	435.25
10	128.062	184.75
11	105.188	154.125
12	198.062	240.625
13	132.75	201.875
14	239.438	355.438
15	254.812	202.938
16	168.375	133.188
17	80.5625	177.875
18	508	562.062
