# Supplementary material for: The differential effects of dynamic, static, and combined activities in forest bathing on health outcomes by gender in older adults: evidence from a national forest park trial
Source: Front Psychol. 2025 Oct 22;16:1648144. doi: 10.3389/fpsyg.2025.1648144 (PMC12593491; doi:10.3389/fpsyg.2025.1648144)
Supplement: Supplementary file 1 [file Data_Sheet_1.zip › Revised_Supplementary_Data/Raw dataGSR/GroupB.xlsx]

## Sheet: Sheet1
number	pre-test	post-test
01	832.812	834.375
02	868.875	870.312
03	1013.06	1012.12
04	953.062	501.5
05	1013.5	1006.44
06	915.5	991.625
07	971.125	1005.06
08	985.062	838
09	892.438	721.688
10	214.188	421.875
11	421.875	178.688
12	205.062	514.375
13	117.688	180.312
14	514.375	363.188
15	1016.12	1016.12
16	1016.31	1016.56
17	180.438	206.188
18	250.438	424.4
