# Supplementary material for: The differential effects of dynamic, static, and combined activities in forest bathing on health outcomes by gender in older adults: evidence from a national forest park trial
Source: Front Psychol. 2025 Oct 22;16:1648144. doi: 10.3389/fpsyg.2025.1648144 (PMC12593491; doi:10.3389/fpsyg.2025.1648144)
Supplement: Supplementary file 1 [file Data_Sheet_1.zip › Revised_Supplementary_Data/Raw dataGSR/GroupC.xlsx]

## Sheet: Sheet1
number	pre-test	post-test
01	834.375	856
02	870.312	836.375
03	1015.94	952.938
04	1006.44	991.625
05	1006.44	849.938
06	991.625	743.071
07	1005.75	688.75
08	985.062	838
09	721.688	423.25
10	1016.25	979
11	1016.56	952.8
12	240.2	493.133
13	842	837.267
14	951.2	864.467
15	865.067	873
16	287.333	1015.6
17	860.267	726.067
18	365.133	264.267
