# Supplementary material for: The differential effects of dynamic, static, and combined activities in forest bathing on health outcomes by gender in older adults: evidence from a national forest park trial
Source: Front Psychol. 2025 Oct 22;16:1648144. doi: 10.3389/fpsyg.2025.1648144 (PMC12593491; doi:10.3389/fpsyg.2025.1648144)
Supplement: Supplementary file 1 [file Data_Sheet_1.zip › Revised_Supplementary_Data/Raw dataEEG/GroupC-F4.xlsx]

## Sheet: Sheet1
id	pre	post
01	24.5247	22.7739
02	25.0374	34.5235
03	34.6952	52.5252
04	22.3837	26.0234
05	10.1703	26.0518
06	34.6084	25.7129
07	29.5166	19.1932
08	56.3418	31.5949
09	36.2064	45.5693
10	56.4891	59.462
11	10.6657	-1.03831
12	1.75482	-3.82417
13	-9.41241	-8.78908
14	-5.00253	-4.39787
15	-3.36618	7.72985
16	-3.45879	-4.57017
17	1.14691	12.4476
18	-4.31291	-3.54061
