# Supplementary material for: The differential effects of dynamic, static, and combined activities in forest bathing on health outcomes by gender in older adults: evidence from a national forest park trial
Source: Front Psychol. 2025 Oct 22;16:1648144. doi: 10.3389/fpsyg.2025.1648144 (PMC12593491; doi:10.3389/fpsyg.2025.1648144)
Supplement: Supplementary file 1 [file Data_Sheet_1.zip › Revised_Supplementary_Data/Raw dataEEG/GroupA-F3.xlsx]

## Sheet: Sheet1
id	pre	post
01	37.508	19.0163
02	31.8851	33.2633
03	49.0158	49.7828
04	10.3487	10.757
05	43.2702	32.6151
06	43.7161	23.6849
07	47.4009	10.661
08	56.4068	29.7386
09	38.0992	42.648
10	5.7562	59.2608
11	5.38613	-1.81034
12	3.09035	-3.86666
13	-0.907353	-10.6933
14	6.71335	-4.2717
15	17.5231	11.1015
16	14.4831	-3.23115
17	-0.965357	13.7027
18	53.6929	-73.5748
