# Supplementary material for: The differential effects of dynamic, static, and combined activities in forest bathing on health outcomes by gender in older adults: evidence from a national forest park trial
Source: Front Psychol. 2025 Oct 22;16:1648144. doi: 10.3389/fpsyg.2025.1648144 (PMC12593491; doi:10.3389/fpsyg.2025.1648144)
Supplement: Supplementary file 1 [file Data_Sheet_1.zip › Revised_Supplementary_Data/Raw dataEEG/GroupD-FPZ.xlsx]

## Sheet: Sheet1
id	pre	post
01	-2.0204	-2.74625
02	-7.78391	-4.39262
03	-7.6339	-7.71635
04	-7.30515	-8.77576
05	-8.90797	-9.49636
06	-4.72624	-1.39519
07	-3.10379	-7.50778
08	1.97846	-0.280503
09	-7.27403	-3.25277
10	28.8179	2.83091
11	-0.281741	5.61524
12	3.24726	5.64207
13	-0.268735	13.9886
14	2.66593	1.55765
15	15.4184	30.203
16	13.6948	15.3524
17	-4.20894	28.5501
18	36.8066	19.6388
