# Supplementary material for: The differential effects of dynamic, static, and combined activities in forest bathing on health outcomes by gender in older adults: evidence from a national forest park trial
Source: Front Psychol. 2025 Oct 22;16:1648144. doi: 10.3389/fpsyg.2025.1648144 (PMC12593491; doi:10.3389/fpsyg.2025.1648144)
Supplement: Supplementary file 1 [file Data_Sheet_1.zip › Revised_Supplementary_Data/Raw dataEEG/GroupC-F8.xlsx]

## Sheet: Sheet1
id	pre	post
01	40.8349	33.9337
02	25.6989	15.4253
03	37.1488	49.7927
04	4.9814	26.0801
05	36.6388	32.9589
06	39.8913	31.3259
07	28.1427	9.15496
08	47.5036	29.6332
09	28.1938	31.0338
10	72.0187	75.0999
11	2.18732	1.83865
12	2.90804	-0.629207
13	-5.0691	-5.61303
14	-2.77881	-2.09053
15	-0.321041	9.43871
16	-1.34601	-0.545105
17	1.85747	29.4823
18	-3.10117	-2.29004
