# Supplementary material for: The differential effects of dynamic, static, and combined activities in forest bathing on health outcomes by gender in older adults: evidence from a national forest park trial
Source: Front Psychol. 2025 Oct 22;16:1648144. doi: 10.3389/fpsyg.2025.1648144 (PMC12593491; doi:10.3389/fpsyg.2025.1648144)
Supplement: Supplementary file 1 [file Data_Sheet_1.zip › Revised_Supplementary_Data/Raw dataEEG/GroupB-F8.xlsx]

## Sheet: Sheet1
id	pre	post
01	39.421	29.9016
02	34.3128	33.8927
03	16.5113	35.3217
04	30.1264	17.3503
05	36.3688	59.3312
06	34.3972	50.0234
07	45.0805	25.3937
08	52.5251	40.2386
09	50.3577	39.4521
10	23.6509	-75.9502
11	-1.19649	3.42768
12	5.92683	5.40806
13	1.59431	4.46016
14	2.634	2.25866
15	12.853	30.1219
16	7.86122	7.01203
17	1.85747	45.2703
18	36.7699	19.6551
