# Supplementary material for: The differential effects of dynamic, static, and combined activities in forest bathing on health outcomes by gender in older adults: evidence from a national forest park trial
Source: Front Psychol. 2025 Oct 22;16:1648144. doi: 10.3389/fpsyg.2025.1648144 (PMC12593491; doi:10.3389/fpsyg.2025.1648144)
Supplement: Supplementary file 1 [file Data_Sheet_1.zip › Revised_Supplementary_Data/Raw dataEEG/GroupB-FP2.xlsx]

## Sheet: Sheet1
id	pre	post
01	32.0998	34.0264
02	28.8097	35.9008
03	44.5427	29.7206
04	29.4045	27.0503
05	34.6534	54.8981
06	40.1439	47.3448
07	49.6452	40.5731
08	51.3959	42.1829
09	46.2964	37.2073
10	16.5486	2.46201
11	0.136775	5.48101
12	4.21639	9.20598
13	0.598157	23.0163
14	5.41493	1.99136
15	12.7553	16.1385
16	5.34048	5.61242
17	1.43642	28.6568
18	36.813	19.5802
