# Supplementary material for: The differential effects of dynamic, static, and combined activities in forest bathing on health outcomes by gender in older adults: evidence from a national forest park trial
Source: Front Psychol. 2025 Oct 22;16:1648144. doi: 10.3389/fpsyg.2025.1648144 (PMC12593491; doi:10.3389/fpsyg.2025.1648144)
Supplement: Supplementary file 1 [file Data_Sheet_1.zip › Revised_Supplementary_Data/Raw dataEEG/GroupC-FP2.xlsx]

## Sheet: Sheet1
id	pre	post
01	37.8244	21.2847
02	33.4703	37.683
03	-0.753475	45.703
04	20.7251	25.8156
05	1.64564	30.8646
06	27.1659	19.3386
07	36.3917	18.2863
08	55.5513	35.4607
09	39.1715	40.2185
10	56.4887	58.8375
11	3.0271	-5.60842
12	5.20043	-3.38598
13	-5.09613	-3.31382
14	-5.93925	-2.44762
15	-6.06923	3.65254
16	-3.28968	-3.0304
17	1.43642	14.2847
18	-8.09992	-3.0475
