# Supplementary material for: The differential effects of dynamic, static, and combined activities in forest bathing on health outcomes by gender in older adults: evidence from a national forest park trial
Source: Front Psychol. 2025 Oct 22;16:1648144. doi: 10.3389/fpsyg.2025.1648144 (PMC12593491; doi:10.3389/fpsyg.2025.1648144)
Supplement: Supplementary file 1 [file Data_Sheet_1.zip › Revised_Supplementary_Data/Raw dataEEG/GroupB-F4.xlsx]

## Sheet: Sheet1
id	pre	post
01	36.3754	33.4452
02	38.5938	34.1926
03	42.4289	23.4646
04	28.0937	28.2828
05	31.4226	33.4699
06	30.5303	32.9073
07	38.3703	23.5488
08	36.0228	42.9267
09	35.4804	38.5593
10	33.2284	2.4314
11	2.70629	18.2905
12	1.36782	3.46352
13	-2.23863	4.87486
14	0.167901	-0.826706
15	24.4242	40.7318
16	24.7228	26.3935
17	1.14691	28.1763
18	36.8308	19.497
