# Supplementary material for: The differential effects of dynamic, static, and combined activities in forest bathing on health outcomes by gender in older adults: evidence from a national forest park trial
Source: Front Psychol. 2025 Oct 22;16:1648144. doi: 10.3389/fpsyg.2025.1648144 (PMC12593491; doi:10.3389/fpsyg.2025.1648144)
Supplement: Supplementary file 1 [file Data_Sheet_1.zip › Revised_Supplementary_Data/Raw dataEEG/GroupB-F3.xlsx]

## Sheet: Sheet1
id	pre	post
01	37.508	35.7613
02	31.8851	34.2039
03	49.0158	23.3114
04	10.3487	15.3335
05	43.2702	36.0254
06	43.7161	40.7637
07	47.4009	33.4471
08	56.4068	43.3417
09	38.0992	28.3302
10	5.7562	2.24346
11	5.38613	7.86001
12	3.09035	5.60286
13	-0.907353	13.9805
14	6.71335	4.66581
15	17.5231	33.2445
16	14.4831	15.1252
17	-0.965357	28.3743
18	53.6929	36.2217
