# Supplementary material for: The differential effects of dynamic, static, and combined activities in forest bathing on health outcomes by gender in older adults: evidence from a national forest park trial
Source: Front Psychol. 2025 Oct 22;16:1648144. doi: 10.3389/fpsyg.2025.1648144 (PMC12593491; doi:10.3389/fpsyg.2025.1648144)
Supplement: Supplementary file 1 [file Data_Sheet_1.zip › Revised_Supplementary_Data/Raw dataEEG/GroupA-F4.xlsx]

## Sheet: Sheet1
id	pre	post
01	36.3754	31.446
02	38.5938	22.3937
03	42.4289	51.5619
04	28.0937	1.08528
05	31.4226	-10.2836
06	30.5303	22.9563
07	38.3703	19.4611
08	36.0228	28.3808
09	35.4804	42.9987
10	33.2284	59.0061
11	2.70629	4.75025
12	1.36782	-4.02029
13	-2.23863	-9.77786
14	0.167901	-4.54015
15	24.4242	18.5298
16	24.7228	-3.69652
17	1.14691	11.5555
18	36.8308	-2.94888
