# Supplementary material for: The differential effects of dynamic, static, and combined activities in forest bathing on health outcomes by gender in older adults: evidence from a national forest park trial
Source: Front Psychol. 2025 Oct 22;16:1648144. doi: 10.3389/fpsyg.2025.1648144 (PMC12593491; doi:10.3389/fpsyg.2025.1648144)
Supplement: Supplementary file 1 [file Data_Sheet_1.zip › Revised_Supplementary_Data/Raw dataEEG/GroupC-F3.xlsx]

## Sheet: Sheet1
id	pre	post
01	37.7388	19.0163
02	33.8739	33.2633
03	34.1894	49.7828
04	17.4399	10.757
05	31.1572	32.6151
06	25.5665	23.6849
07	6.55065	10.661
08	56.3177	29.7386
09	20.8708	42.648
10	56.477	59.2608
11	4.10672	-1.81034
12	2.78256	-3.86666
13	-10.3082	-10.6933
14	-5.54149	-4.2717
15	-3.13666	11.1015
16	-3.75032	-3.23115
17	-0.965357	13.7027
18	-73.9451	-73.5748
