# Supplementary material for: The differential effects of dynamic, static, and combined activities in forest bathing on health outcomes by gender in older adults: evidence from a national forest park trial
Source: Front Psychol. 2025 Oct 22;16:1648144. doi: 10.3389/fpsyg.2025.1648144 (PMC12593491; doi:10.3389/fpsyg.2025.1648144)
Supplement: Supplementary file 1 [file Data_Sheet_1.zip › Revised_Supplementary_Data/Raw dataEEG/GroupD-F7.xlsx]

## Sheet: Sheet1
id	pre	post
01	7.89727	7.79003
02	4.47835	7.76547
03	-4.46167	-5.75734
04	-3.07245	-4.93762
05	-3.99157	-2.67399
06	3.09385	6.24185
07	-0.915883	-4.36466
08	0.670242	-1.84258
09	-3.49934	-2.30623
10	24.7945	-75.9502
11	-0.882257	9.35942
12	10.9945	9.70334
13	2.19311	14.9332
14	4.14963	3.81551
15	21.1915	33.9851
16	16.1702	17.2468
17	1.96154	28.5299
18	36.8448	19.5249
