# Supplementary material for: The differential effects of dynamic, static, and combined activities in forest bathing on health outcomes by gender in older adults: evidence from a national forest park trial
Source: Front Psychol. 2025 Oct 22;16:1648144. doi: 10.3389/fpsyg.2025.1648144 (PMC12593491; doi:10.3389/fpsyg.2025.1648144)
Supplement: Supplementary file 1 [file Data_Sheet_1.zip › Revised_Supplementary_Data/Raw dataEEG/GroupA-FP1.xlsx]

## Sheet: Sheet1
id	pre	post
01	38.6919	12.9946	-25.6973
02	31.4459	7.45229	-23.9936
03	40.215	47.9323	7.71733
04	30.3878	5.45655	-24.9313
05	26.1384	20.174	-5.96432
06	47.3385	23.4587	-23.8798
07	41.6268	7.40606	-34.2208
08	55.7536	23.0681	-32.6855
09	47.2694	42.0097	-5.25975
10	28.3707	61.2869	32.9162
11	-0.399517	-7.3358	-6.93628
12	3.37983	-2.93018	-6.31001
13	2.55682	-11.7648	-14.3216
14	2.81555	-4.26479	-7.08034
15	13.3277	5.97334	-7.35441
16	12.0664	-4.22484	-16.2912
17	-4.61291	13.7257	18.3386
18	36.8418	-4.17142	-41.0132
			-12.0537
