# Supplementary material for: The differential effects of dynamic, static, and combined activities in forest bathing on health outcomes by gender in older adults: evidence from a national forest park trial
Source: Front Psychol. 2025 Oct 22;16:1648144. doi: 10.3389/fpsyg.2025.1648144 (PMC12593491; doi:10.3389/fpsyg.2025.1648144)
Supplement: Supplementary file 1 [file Data_Sheet_1.zip › Revised_Supplementary_Data/Raw dataEEG/GroupA-F8.xlsx]

## Sheet: Sheet1
id	pre	post
01	39.421	33.9337
02	34.3128	15.4253
03	16.5113	49.7927
04	30.1264	26.0801
05	36.3688	32.9589
06	34.3972	31.3259
07	45.0805	9.15496
08	52.5251	29.6332
09	50.3577	31.0338
10	23.6509	75.0999
11	-1.19649	1.83865
12	5.92683	-0.629207
13	1.59431	-5.61303
14	2.634	-2.09053
15	12.853	9.43871
16	7.86122	-0.545105
17	1.85747	29.4823
18	36.7699	-2.29004
