# Supplementary material for: The differential effects of dynamic, static, and combined activities in forest bathing on health outcomes by gender in older adults: evidence from a national forest park trial
Source: Front Psychol. 2025 Oct 22;16:1648144. doi: 10.3389/fpsyg.2025.1648144 (PMC12593491; doi:10.3389/fpsyg.2025.1648144)
Supplement: Supplementary file 1 [file Data_Sheet_1.zip › Revised_Supplementary_Data/Raw dataEEG/GroupD-F8.xlsx]

## Sheet: Sheet1
id	pre	post
01	2.04311	-0.370909
02	-2.18169	-0.65518
03	-3.34043	-5.22199
04	-0.467624	2.06947
05	-1.1875	-0.468241
06	0.0474744	0.571009
07	-1.88961	-4.5189
08	4.3633	2.57118
09	-4.93798	-5.83843
10	23.6509	-75.9502
11	-1.19649	3.42768
12	5.92683	5.40806
13	1.59431	4.46016
14	2.634	2.25866
15	12.853	30.1219
16	7.86122	7.01203
17	1.85747	45.2703
18	36.7699	19.6551
