# Supplementary material for: The differential effects of dynamic, static, and combined activities in forest bathing on health outcomes by gender in older adults: evidence from a national forest park trial
Source: Front Psychol. 2025 Oct 22;16:1648144. doi: 10.3389/fpsyg.2025.1648144 (PMC12593491; doi:10.3389/fpsyg.2025.1648144)
Supplement: Supplementary file 1 [file Data_Sheet_1.zip › Revised_Supplementary_Data/Raw dataEEG/GroupA-F7.xlsx]

## Sheet: Sheet1
id	pre	post
01	18.0832	17.9796
02	-2.21948	8.68663
03	36.0531	48.1522
04	28.3198	20.7695
05	38.9965	23.6067
06	42.8075	30.8531
07	49.8616	22.1734
08	33.6229	28.2533
09	48.2532	45.3412
10	24.7945	-68.1677
11	-0.882257	0.549132
12	10.9945	-0.910671
13	2.19311	-6.70034
14	4.14963	-1.63992
15	21.1915	11.8226
16	16.1702	0.866804
17	1.96154	12.042
18	36.8448	-0.805593
