# Supplementary material for: The differential effects of dynamic, static, and combined activities in forest bathing on health outcomes by gender in older adults: evidence from a national forest park trial
Source: Front Psychol. 2025 Oct 22;16:1648144. doi: 10.3389/fpsyg.2025.1648144 (PMC12593491; doi:10.3389/fpsyg.2025.1648144)
Supplement: Supplementary file 1 [file Data_Sheet_1.zip › Revised_Supplementary_Data/Raw dataEEG/GroupD-F4.xlsx]

## Sheet: Sheet1
id	pre	post
01	1.39377	-0.640538
02	-4.24424	-2.03284
03	-5.28513	-4.73898
04	0.994725	0.605477
05	-8.40103	-8.57939
06	-0.538836	4.35375
07	-0.406061	-3.88583
08	6.2992	4.03076
09	-6.13223	-1.44732
10	33.2284	2.4314
11	2.70629	18.2905
12	1.36782	3.46352
13	-2.23863	4.87486
14	0.167901	-0.826706
15	24.4242	40.7318
16	24.7228	26.3935
17	1.14691	28.1763
18	36.8308	19.497
