# Supplementary material for: The differential effects of dynamic, static, and combined activities in forest bathing on health outcomes by gender in older adults: evidence from a national forest park trial
Source: Front Psychol. 2025 Oct 22;16:1648144. doi: 10.3389/fpsyg.2025.1648144 (PMC12593491; doi:10.3389/fpsyg.2025.1648144)
Supplement: Supplementary file 1 [file Data_Sheet_1.zip › Revised_Supplementary_Data/Raw dataEEG/GroupA-FP2.xlsx]

## Sheet: Sheet1
id	pre	post
01	32.0998	21.2847
02	28.8097	37.683
03	44.5427	45.703
04	29.4045	25.8156
05	34.6534	30.8646
06	40.1439	19.3386
07	49.6452	18.2863
08	51.3959	35.4607
09	46.2964	40.2185
10	16.5486	58.8375
11	0.136775	-5.60842
12	4.21639	-3.38598
13	0.598157	-3.31382
14	5.41493	-2.44762
15	12.7553	3.65254
16	5.34048	-3.0304
17	1.43642	14.2847
18	36.813	-3.0475
