# Supplementary material for: The differential effects of dynamic, static, and combined activities in forest bathing on health outcomes by gender in older adults: evidence from a national forest park trial
Source: Front Psychol. 2025 Oct 22;16:1648144. doi: 10.3389/fpsyg.2025.1648144 (PMC12593491; doi:10.3389/fpsyg.2025.1648144)
Supplement: Supplementary file 1 [file Data_Sheet_1.zip › Revised_Supplementary_Data/Raw dataEEG/GroupD-FP1.xlsx]

## Sheet: Sheet1
id	pre	post
01	3.92755	3.10198
02	-0.689582	3.64397
03	-1.6672	-0.608614
04	-4.44044	-7.5345
05	-9.13719	-9.82315
06	-2.34659	1.98484
07	-0.506046	-4.74412
08	-0.252555	-0.664598
09	-8.25897	-1.25563
10	28.3707	1.23336
11	-0.399517	5.38723
12	3.37983	7.66993
13	2.55682	14.0111
14	2.81555	1.98229
15	13.3277	22.0154
16	12.0664	11.5898
17	-4.61291	28.5786
18	36.8418	19.8871
