# Supplementary material for: The differential effects of dynamic, static, and combined activities in forest bathing on health outcomes by gender in older adults: evidence from a national forest park trial
Source: Front Psychol. 2025 Oct 22;16:1648144. doi: 10.3389/fpsyg.2025.1648144 (PMC12593491; doi:10.3389/fpsyg.2025.1648144)
Supplement: Supplementary file 1 [file Data_Sheet_1.zip › Revised_Supplementary_Data/Raw dataEEG/GroupB-F7.xlsx]

## Sheet: Sheet1
id	pre	post
01	18.0832	37.2859
02	-2.21948	39.9694
03	36.0531	12.434
04	28.3198	22.1605
05	38.9965	36.8206
06	42.8075	43.6542
07	49.8616	37.8075
08	33.6229	37.8807
09	48.2532	32.5018
10	24.7945	-75.9502
11	-0.882257	9.35942
12	10.9945	9.70334
13	2.19311	14.9332
14	4.14963	3.81551
15	21.1915	33.9851
16	16.1702	17.2468
17	1.96154	28.5299
18	36.8448	19.5249
