# Supplementary material for: The differential effects of dynamic, static, and combined activities in forest bathing on health outcomes by gender in older adults: evidence from a national forest park trial
Source: Front Psychol. 2025 Oct 22;16:1648144. doi: 10.3389/fpsyg.2025.1648144 (PMC12593491; doi:10.3389/fpsyg.2025.1648144)
Supplement: Supplementary file 1 [file Data_Sheet_1.zip › Revised_Supplementary_Data/Raw dataEEG/GroupC-FP1.xlsx]

## Sheet: Sheet1
id	pre	post
01	32.4168	12.9946
02	19.3673	7.45229
03	28.3151	47.9323
04	-4.73288	5.45655
05	19.7567	20.174
06	34.1115	23.4587
07	21.0858	7.40606
08	58.9442	23.0681
09	41.8448	42.0097
10	56.5182	61.2869
11	3.29216	-7.3358
12	4.56028	-2.93018
13	-10.8408	-11.7648
14	-5.34186	-4.26479
15	-6.93991	5.97334
16	-4.59632	-4.22484
17	-4.61291	13.7257
18	-6.04069	-4.17142
