# Supplementary material for: The differential effects of dynamic, static, and combined activities in forest bathing on health outcomes by gender in older adults: evidence from a national forest park trial
Source: Front Psychol. 2025 Oct 22;16:1648144. doi: 10.3389/fpsyg.2025.1648144 (PMC12593491; doi:10.3389/fpsyg.2025.1648144)
Supplement: Supplementary file 1 [file Data_Sheet_1.zip › Revised_Supplementary_Data/Raw dataEEG/GroupB-FP1.xlsx]

## Sheet: Sheet1
id	pre	post
01	38.6919	28.791
02	31.4459	35.2911
03	40.215	19.665
04	30.3878	6.19124
05	26.1384	35.9506
06	47.3385	45.6174
07	41.6268	34.0134
08	55.7536	40.4783
09	47.2694	40.2453
10	28.3707	1.23336
11	-0.399517	5.38723
12	3.37983	7.66993
13	2.55682	14.0111
14	2.81555	1.98229
15	13.3277	22.0154
16	12.0664	11.5898
17	-4.61291	28.5786
18	36.8418	19.8871
