# Supplementary material for: The differential effects of dynamic, static, and combined activities in forest bathing on health outcomes by gender in older adults: evidence from a national forest park trial
Source: Front Psychol. 2025 Oct 22;16:1648144. doi: 10.3389/fpsyg.2025.1648144 (PMC12593491; doi:10.3389/fpsyg.2025.1648144)
Supplement: Supplementary file 1 [file Data_Sheet_1.zip › Revised_Supplementary_Data/Raw dataEEG/GroupD-FP2xlsx.xlsx]

## Sheet: Sheet1
id	pre	post
01	4.63749	4.04609
02	-3.12644	-1.40184
03	0.232297	-1.05987
04	-6.69643	-8.10839
05	-7.07694	-8.86972
06	-2.65206	-0.745729
07	-3.91276	-6.61515
08	7.9646	4.88317
09	-6.20118	-0.22703
10	16.5486	2.46201
11	0.136775	5.48101
12	4.21639	9.20598
13	0.598157	23.0163
14	5.41493	1.99136
15	12.7553	16.1385
16	5.34048	5.61242
17	1.43642	28.6568
18	36.813	19.5802
