# Supplementary material for: The differential effects of dynamic, static, and combined activities in forest bathing on health outcomes by gender in older adults: evidence from a national forest park trial
Source: Front Psychol. 2025 Oct 22;16:1648144. doi: 10.3389/fpsyg.2025.1648144 (PMC12593491; doi:10.3389/fpsyg.2025.1648144)
Supplement: Supplementary file 1 [file Data_Sheet_1.zip › Revised_Supplementary_Data/Raw dataEEG/GroupD-F3.xlsx]

## Sheet: Sheet1
id	pre	post
01	4.65025	4.93823
02	1.32353	5.97255
03	-0.532395	-3.06124
04	-6.62641	-8.04083
05	-7.56687	-7.24116
06	-1.45187	2.02782
07	1.4371	-1.48901
08	-0.457382	-1.24396
09	-5.38265	-3.35489
10	5.7562	2.24346
11	5.38613	7.86001
12	3.09035	5.60286
13	-0.907353	13.9805
14	6.71335	4.66581
15	17.5231	33.2445
16	14.4831	15.1252
17	-0.965357	28.3743
18	53.6929	36.2217
