# Supplementary material for: The differential effects of dynamic, static, and combined activities in forest bathing on health outcomes by gender in older adults: evidence from a national forest park trial
Source: Front Psychol. 2025 Oct 22;16:1648144. doi: 10.3389/fpsyg.2025.1648144 (PMC12593491; doi:10.3389/fpsyg.2025.1648144)
Supplement: Supplementary file 1 [file Data_Sheet_1.zip › Revised_Supplementary_Data/Raw dataEEG/GroupC-F7.xlsx]

## Sheet: Sheet1
id	pre	post
01	34.6962	17.9796
02	34.7012	8.68663
03	23.3955	48.1522
04	15.9298	20.7695
05	15.2349	23.6067
06	27.507	30.8531
07	21.1683	22.1734
08	41.8871	28.2533
09	34.0079	45.3412
10	-74.6119	-68.1677
11	6.63992	0.549132
12	3.73283	-0.910671
13	-6.97238	-6.70034
14	-1.68203	-1.63992
15	1.0051	11.8226
16	5.11635	0.866804
17	1.96154	12.042
18	-2.56201	-0.805593
