# Supplementary material for: The differential effects of dynamic, static, and combined activities in forest bathing on health outcomes by gender in older adults: evidence from a national forest park trial
Source: Front Psychol. 2025 Oct 22;16:1648144. doi: 10.3389/fpsyg.2025.1648144 (PMC12593491; doi:10.3389/fpsyg.2025.1648144)
Supplement: Supplementary file 1 [file Data_Sheet_1.zip › Revised_Supplementary_Data/Raw dataHR/GroupA.xlsx]

## Sheet: Sheet1
number	pre-test	post-test
01	90	108
02	97	93
03	80	78
04	103	105
05	90	91
06	60	62
07	69	73
08	82	74
09	61	57
10	96	113
11	95	79
12	94	73
13	78	71
14	53	48
15	67	56
16	67	69
17	67	78
18	73	85
