# Supplementary material for: The differential effects of dynamic, static, and combined activities in forest bathing on health outcomes by gender in older adults: evidence from a national forest park trial
Source: Front Psychol. 2025 Oct 22;16:1648144. doi: 10.3389/fpsyg.2025.1648144 (PMC12593491; doi:10.3389/fpsyg.2025.1648144)
Supplement: Supplementary file 1 [file Data_Sheet_1.zip › Revised_Supplementary_Data/Raw dataHR/GroupD.xlsx]

## Sheet: Sheet1
number	pre-test	post-test
01	78	73
02	68	66
03	100	91
04	72	70
05	79	76
06	81	79
07	88	92
08	73	70
09	75	73
10	85	76
11	75	72
12	64	51
13	67	64
14	68	64
15	78	81
16	67	64
17	73	85
18	76	86
