# Supplementary material for: The differential effects of dynamic, static, and combined activities in forest bathing on health outcomes by gender in older adults: evidence from a national forest park trial
Source: Front Psychol. 2025 Oct 22;16:1648144. doi: 10.3389/fpsyg.2025.1648144 (PMC12593491; doi:10.3389/fpsyg.2025.1648144)
Supplement: Supplementary file 1 [file Data_Sheet_1.zip › Revised_Supplementary_Data/Raw dataHR/GroupB.xlsx]

## Sheet: Sheet1
number	pre-test	post-test
01	90	103
02	97	85
03	80	76
04	103	104
05	90	58
06	60	70
07	69	78
08	82	76
09	61	67
10	96	100
11	95	72
12	94	75
13	78	79
14	53	54
15	67	59
16	67	67
17	67	81
18	73	86
