# Supplementary material for: The differential effects of dynamic, static, and combined activities in forest bathing on health outcomes by gender in older adults: evidence from a national forest park trial
Source: Front Psychol. 2025 Oct 22;16:1648144. doi: 10.3389/fpsyg.2025.1648144 (PMC12593491; doi:10.3389/fpsyg.2025.1648144)
Supplement: Supplementary file 1 [file Data_Sheet_1.zip › Revised_Supplementary_Data/Raw dataHR/GroupC.xlsx]

## Sheet: Sheet1
number	pre-test	post-test
01	103	108
02	85	93
03	76	78
04	104	105
05	58	91
06	70	62
07	78	73
08	76	74
09	67	57
10	100	113
11	72	79
12	75	73
13	79	71
14	54	48
15	59	56
16	67	69
17	81	78
18	86	85
