# Supplementary material for: The differential effects of dynamic, static, and combined activities in forest bathing on health outcomes by gender in older adults: evidence from a national forest park trial
Source: Front Psychol. 2025 Oct 22;16:1648144. doi: 10.3389/fpsyg.2025.1648144 (PMC12593491; doi:10.3389/fpsyg.2025.1648144)
Supplement: Supplementary file 2 [file Supplementary_file_1.zip]

Archive with 12 entries (11 files):
- Revised_Supplementary_Tables_v2/
- __MACOSX/._Revised_Supplementary_Tables_v2
- Revised_Supplementary_Tables_v2/Table A.1.docx
- __MACOSX/Revised_Supplementary_Tables_v2/._Table A.1.docx
- Revised_Supplementary_Tables_v2/Table A.3 .docx
- __MACOSX/Revised_Supplementary_Tables_v2/._Table A.3 .docx
- Revised_Supplementary_Tables_v2/Table A.4.docx
- __MACOSX/Revised_Supplementary_Tables_v2/._Table A.4.docx
- Revised_Supplementary_Tables_v2/Table A.5.docx
- __MACOSX/Revised_Supplementary_Tables_v2/._Table A.5.docx
- Revised_Supplementary_Tables_v2/Table A.2.docx
- __MACOSX/Revised_Supplementary_Tables_v2/._Table A.2.docx
